# Supplementary material for: Red yeast rice extract improves lipid metabolism by modulating gut microbiota in high-fat diet mice
Source: Front Pharmacol. 2025 Aug 1;16:1608582. doi: 10.3389/fphar.2025.1608582 (PMC12353709; doi:10.3389/fphar.2025.1608582)
Supplement: Supplementary file 2 [file Supplementaryfile5.xlsx]

## Sheet: Sheet1
Supplementary material 4: Volcano plot analysis of gut microbiota-derived metabolites between NSD and HFD
	FC	log2 (FC)	raw.pval
3-Oxo-2-(2-Entenyl)Cyclopentaneoctanoic Acid	0.028719	-5.1219	9.64e-11
Cyclohexanecarboxylic Acid	0.033781	-4.8877	1.02e-08
2-Hydroxynevirapine	4.386	2.1329	3.93e-07
Gamma-Glutamyl-Beta-Aminopropiononitrile	0.47506	-1.0738	4.38e-07
N-Glycolylneuraminic Acid	58.465	5.8695	6.49e-07
5B-Cholestane-3A,7A,12A,23R,25-Pentol	2.2796	1.1888	1.09e-06
N-Acetylneuraminic Acid	0.18119	-2.4644	1.19e-06
2-Hydroxy-3-(4-Hydroxyphenyl)Propenoic Acid	0.24829	-2.0099	2.09e-06
Pretyrosine	5.3292	2.4139	2.4e-06
Caprylic Acid	6.007	2.5866	3.47e-06
Pyrogallol	1.5551	0.63701	9.93e-06
Homocarnosine	0.32313	-1.6298	1.15e-05
3,4-Dihydroxymandelic Acid	1.4176	0.50348	2.31e-05
16B-Hydroxyestrone	0.39561	-1.3378	3.3e-05
1-Pyrroline-5-Carboxylic Acid	0.31363	-1.6728	4.05e-05
Phenylpyruvic Acid	0.19702	-2.3436	4.25e-05
3-Hydroxycinnamic Acid	0.096889	-3.3675	4.34e-05
Caffeic Acid	0.13558	-2.8828	6.08e-05
2,6-Dimethylaniline	1.4761	0.56177	6.31e-05
13-Hode	0.045299	-4.4644	6.5e-05
5-Aminopentanal	1.4027	0.48817	7.4e-05
D-Sedoheptulose 7-Phosphate	6.9967	2.8067	9.53e-05
4-O-Alpha-D-Galactopyranuronosyl-D-Galacturonic Acid	42.748	5.4178	0.0001185
Phthalic Acid	1.4177	0.50356	0.00011943
Indole	1.4149	0.50075	0.00013311
Chlorobenzene	1.4195	0.50534	0.00014549
2-(3-Carboxy-3-Aminopropyl)-L-Histidine	0.57644	-0.79475	0.00017698
N-Acetyl-L-Glutamate 5-Semialdehyde	0.49637	-1.0105	0.00017761
3-Dehydroquinic Acid	0.57199	-0.80593	0.00019605
Sulfolithocholylglycine	8.6921	3.1197	0.00020201
3A,6B,7A,12A-Tetrahydroxy-5B-Cholanoic Acid	1.5371	0.62023	0.00020512
Delta-Tocotrienol	0.055683	-4.1666	0.00020571
Sm(D18:1/12:0)	0.15121	-2.7254	0.00023355
Tryptamine	3.466	1.7933	0.00023432
Lipoamide	0.47747	-1.0665	0.00024474
Morph	0.020167	-5.6319	0.00025959
4-Trimethylammoniobutanoic Acid	0.090854	-3.4603	0.00033487
4-(2-Amino-3-Hydroxyphenyl)-2,4-Dioxobutanoic Acid	19.643	4.2959	0.00042168
Deoxynivalenol	4.225	2.0789	0.00050454
2-Keto-4-Methylthiobutyric Acid	0.20982	-2.2528	0.00055408
Pyridoxal	0.66963	-0.57857	0.00062435
Swainsonine	0.48666	-1.039	0.00079885
2-Phenylacetamide	1.8835	0.91341	0.00081499
1-Methylxanthine	11.08	3.4699	0.00081669
Cytosine	2.213	1.146	0.00083342
Sphingosine	2.0606	1.0431	0.00085367
Prostaglandin D2	0.11333	-3.1413	0.00096455
5-Hydroxy-N-Formylkynurenine	0.088253	-3.5022	0.00096944
Diaminopimelic Acid	0.44833	-1.1574	0.00098732
Fumagillin	2.8726	1.5224	0.0010053
11,12-Dhet	0.52608	-0.92665	0.0010509
Geranic Acid	1.5458	0.62839	0.0012097
Choline	2.3318	1.2214	0.001263
Oleamide	1.4152	0.501	0.0012803
Amabiline	0.27133	-1.8819	0.0013513
O-Succinyl-L-Homoserine	0.55692	-0.84446	0.0016204
4-Ethylphenol	4.3273	2.1135	0.0019076
Acetophenone	4.3614	2.1248	0.0020444
Palmitoylcarnitine	4.7324	2.2426	0.002233
Galactosylsphingosine	1.5396	0.62254	0.0025432
Mevalonic Acid	2.4778	1.309	0.0028268
N2-Succinyl-L-Glutamic Acid 5-Semialdehyde	3.6962	1.886	0.0029829
Pentadecanoic Acid	0.42972	-1.2185	0.0032458
Lenticin	0.3214	-1.6375	0.0032493
4-Hydroxyphenylpyruvic Acid	0.21595	-2.2112	0.0038852
1,3-Diaminopropane	8.3447	3.0609	0.0041812
1,3,7-Trimethyluric Acid	0.46471	-1.1056	0.00425
5'-Deoxy-5'-Methylthioadenosine	4.6327	2.2119	0.0042586
3-(3-Hydroxyphenyl)Propanoic Acid	2.3849	1.2539	0.0051078
Nonanoic Acid	3.4781	1.7983	0.0054204
Citric Acid	0.58527	-0.77284	0.0054937
2-Methylhippuric Acid	0.30839	-1.6972	0.0055474
Azelaic Acid	0.62656	-0.67447	0.0059631
2-Amino-6-[(1R,2S)-1,2,3-Trihydroxypropyl]-7,8-Dihydro-3H-Pteridin-4-One	0.066245	-3.9161	0.0060282
1,4-Diaminobutane	0.23736	-2.0748	0.0060837
Alpha-Ketoisovaleric Acid	0.46485	-1.1052	0.0066886
3-Methyl-2-Oxovaleric Acid	0.4333	-1.2066	0.0071134
Formyl-5-Hydroxykynurenamine	6.3803	2.6736	0.0075162
Muramic Acid	0.73185	-0.45038	0.0079364
Cytidine	383.85	8.5844	0.0080226
Myristic Acid	0.46476	-1.1054	0.0080478
6-Hydroxymelatonin	1.5533	0.63533	0.0081701
Geraniol	0.29282	-1.7719	0.0090429
Cyclomorusin	0.10923	-3.1945	0.0093608
5-L-Glutamyl-L-Alanine	0.39332	-1.3462	0.0094911
4-Vinylphenol	2.32	1.2141	0.01042
Guvacine	0.37098	-1.4306	0.010591
Coumarin	1.3755	0.46001	0.012039
Acetoacetic Acid	0.4494	-1.1539	0.012478
2-Keto-3-Deoxy-D-Gluconic Acid	0.21841	-2.1949	0.012611
5-O-Methylembelin	2.9603	1.5657	0.01342
Sativan	0.31185	-1.6811	0.013422
1-Methyluric Acid	75.206	6.2328	0.013841
Vernolic Acid	0.37802	-1.4034	0.014016
Gaba	1.3493	0.43225	0.014549
Glucosamine 6-Phosphate	0.34034	-1.555	0.0146
Terephthalic Acid	0.53961	-0.89002	0.014631
Thymidine 5'-Monophosphate	0.24359	-2.0375	0.014833
(S)-Succinyldihydrolipoamide	0.22713	-2.1384	0.015491
D-Galactosamine	1.4965	0.58161	0.015926
L-Phenylalanine	1.234	0.30329	0.018101
4-Hydroxybenzaldehyde	1.3502	0.43323	0.01828
N1-Acetylspermidine	0.4991	-1.0026	0.01828
Dodecanoic Acid	1.7047	0.7695	0.018444
N2-Succinyl-L-Ornithine	0.41296	-1.2759	0.020218
Phenylacetic Acid	1.3882	0.47317	0.02073
5-Hydroxyindole-3-Acetic Acid	2.5736	1.3638	0.021619
N-Acetyl-L-Glutamic Acid	0.60832	-0.71709	0.022147
Adenine	3.5996	1.8478	0.022215
Decanedioic Acid	0.54489	-0.87596	0.024538
N-Acetylputrescine	0.39627	-1.3355	0.024961
P-Toluenesulfonic Acid	1.6426	0.71597	0.025734
Chenodeoxycholic Acid	1.8245	0.86747	0.02947
Spectinomycin	0.18092	-2.4666	0.030294
L-Malic Acid	0.37985	-1.3965	0.030344
2-Exo-Hydroxy-1,8-Cineole	1.2122	0.27759	0.031026
Methylimidazoleacetic Acid	0.5187	-0.94703	0.031549
L-Tryptophan	1.4064	0.49203	0.032798
Histamine	3.0606	1.6138	0.035156
Piperidine	1.3846	0.46943	0.038125
Ketoleucine	0.52425	-0.93168	0.039248
4-Methyl-5-Thiazoleethanol	1.2816	0.35792	0.039733
Nicotinic Acid	1.3014	0.38002	0.04187
Maleic Acid	2.1327	1.0927	0.042345
Sinapic Acid	1.906	0.93057	0.042369
Aceneuramic Acid	1.7878	0.83821	0.043043
N-Acetyl-L-Aspartic Acid	0.38255	-1.3863	0.043115
Dl-Arginine	0.55048	-0.86124	0.044344
Ornithine	0.44354	-1.1729	0.044455
Stercobilin	1.8611	0.89614	0.045314
L-Dopa	0.66152	-0.59614	0.047615
14,15-Dihetre	0.36162	-1.4675	0.047768
Cellobiose	1.7334	0.79364	0.047996
