# Supplementary material for: Red yeast rice extract improves lipid metabolism by modulating gut microbiota in high-fat diet mice
Source: Front Pharmacol. 2025 Aug 1;16:1608582. doi: 10.3389/fphar.2025.1608582 (PMC12353709; doi:10.3389/fphar.2025.1608582)
Supplement: Supplementary file 3 [file Supplementaryfile2.xlsx]

## Sheet: Sheet1
Description	Parameters
Scan type(m/z)	70-1050
Sheath gas flow(arb)	50
Aux gas flow rate(arb)	13
Heater temp(℃)	425
Capillary temp(℃)	325
Spray voltage(+)(V)	3500
Spray voltage(-)(V)	-3500
Normalized collision energy(eV)	40
Resolution (Full MS)	60000
Resolution(MS2)	7000
