# Supplementary material for: Red yeast rice extract improves lipid metabolism by modulating gut microbiota in high-fat diet mice
Source: Front Pharmacol. 2025 Aug 1;16:1608582. doi: 10.3389/fphar.2025.1608582 (PMC12353709; doi:10.3389/fphar.2025.1608582)
Supplement: Supplementary file 4 [file Supplementaryfile6.xlsx]

## Sheet: Sheet1
Supplementary material 4: Volcano plot analysis of gut microbiota-derived metabolites between HFD and RYR_H
	FC	log2(FC)	raw.pval
N-Succinyl-2-Amino-6-Ketopimelate	4.5768	2.1943	0.0001329
Deoxyadenosine	2.3531	1.2346	0.00016256
2-Methylhippuric Acid	220.15	7.7823	0.00025715
3,4-Dihydroxymandelic Acid	1.3381	0.42023	0.0002778
D-Galactosamine	0.50676	-0.98061	0.00030646
Dethiobiotin	2.8805	1.5263	0.0003166
Deoxycytidine	10.735	3.4243	0.00045335
Cytosine	2.91	1.541	0.00051599
Adenine	6.1493	2.6204	0.00071989
Adenosine	2.9416	1.5566	0.00075721
5-O-Methylembelin	29.738	4.8942	0.00081841
Coniferyl Alcohol	103.14	6.6884	0.00097553
Choline	1.9686	0.97716	0.0010857
Vitamin B7	0.50156	-0.99552	0.0011511
Guanine	3.2791	1.7133	0.0012619
1,4-Diaminobutane	2.4763	1.3082	0.0013261
6-Dehydrotestosterone Glucuronide	145.64	7.1863	0.0013952
Choline Phosphate	8.3026	3.0536	0.0014215
Cytidine	14.101	3.8177	0.0014604
Aceneuramic Acid	21137	14.368	0.0015579
Lotaustralin	12.406	3.633	0.0016311
1-Palmitoyl-Sn-Glycero-3-Phosphocholine	3.2549	1.7026	0.0017455
Deoxyguanosine	3.1763	1.6673	0.0018584
Caprylic Acid	0.43258	-1.209	0.0020062
6-Hydroxy-2-Aminopurine	5.4347	2.4422	0.0021414
L-Valine	2.0084	1.0061	0.0022283
Uridine	2.6464	1.404	0.002642
Indole	1.343	0.42544	0.0029393
Citrinin	42.64	5.4141	0.0031047
4-(Glutamylamino) Butanoate	0.47774	-1.0657	0.0034256
Formyl-5-Hydroxykynurenamine	3.9814	1.9933	0.0036937
Vernolic Acid	0.17145	-2.5441	0.0037476
Chlorobenzene	1.3061	0.3853	0.0037875
Shikimic Acid	0.43002	-1.2175	0.0037943
2-(3-Carboxy-3-Aminopropyl)-L-Histidine	0.51814	-0.94859	0.004302
N-Acetylneuraminic Acid	3.1894	1.6733	0.0044322
Phenylacetic Acid	1.4727	0.55846	0.0046895
2-Oxo-4-Hydroxy-4-Carboxy-5-Ureidoimidazole	2.5377	1.3435	0.0048586
Imidazolepropionic Acid	4.9606	2.3105	0.0048903
Isoalantolactone	0.65998	-0.5995	0.0049117
Cinnamic Acid	1.3435	0.42598	0.0049196
Methylimidazoleacetic Acid	4.5195	2.1762	0.005006
Benzoic Aldehyde	1.4468	0.53285	0.0055461
4-Hydroxybenzaldehyde	1.4128	0.49858	0.005784
Phthalic Acid	1.2169	0.28324	0.0058787
2'-Deoxycytidine	2.2104	1.1443	0.0058838
L-Tryptophan	2.4849	1.3132	0.0060276
Coumarin	1.4158	0.50161	0.0060453
L-Histidine	0.38641	-1.3718	0.0061511
6-Hydroxymelatonin	0.59109	-0.75856	0.006811
Thymidine	1.8711	0.90385	0.0070881
12-Oxo-Pda	0.46912	-1.092	0.0075201
6-Carboxy-5,6,7,8-Tetrahydropterin	3.5803	1.8401	0.0076308
Geraniol	0.21852	-2.1942	0.0077238
N-Glycolylneuraminic Acid	0.39037	-1.3571	0.0079197
Lenticin	0.19942	-2.3261	0.0080984
Piperidine	1.4483	0.53434	0.0083462
L-Methionine	1.3915	0.47666	0.0084827
11,12-Dhet	0.31977	-1.6449	0.0085063
L-Leucine	1.4209	0.5068	0.0087593
Urocanic Acid	3.2897	1.7179	0.0094228
L-Phenylalanine	1.4822	0.56777	0.0099014
Riboflavin	0.49205	-1.0231	0.0099085
Guanosine	3.0667	1.6167	0.010511
Dihydrofolic Acid	0.040626	-4.6214	0.010927
5-Aminopentanal	1.2587	0.33199	0.01134
Indole-3-Lactic Acid	2.2659	1.1801	0.011557
Pyridoxine	0.56301	-0.82876	0.01161
Calcitriol	0.22447	-2.1554	0.012286
L-Tyrosine	1.3029	0.38175	0.012328
Queuine	0.389	-1.3622	0.013866
3-Dehydroquinic Acid	0.47296	-1.0802	0.014374
5-Hydroxy-L-Tryptophan	2.8368	1.5043	0.014902
Farnesylcysteine	3.1739	1.6662	0.015018
Sm(D18:1/12:0)	0.26091	-1.9384	0.015217
Cyclomorusin	0.081781	-3.6121	0.01524
Nicotinamide	2.95	1.5607	0.01581
Tenuazonic Acid	2.0512	1.0364	0.0164
Porphobilinogen	1.8737	0.90587	0.017585
Muramic Acid	0.52819	-0.92087	0.017755
Melatonin	0.051166	-4.2887	0.018169
Diaminopimelic Acid	1.6608	0.73191	0.019441
Citric Acid	1.5218	0.60581	0.019528
Taurine	2.331	1.2209	0.021111
Sumiki'S Acid	0.095734	-3.3848	0.022322
14,15-Dihetre	0.55255	-0.85583	0.022343
D-Fructose	0.60455	-0.72607	0.023129
Maleic Acid	3.6494	1.8677	0.024595
4-(2-Aminophenyl)-2,4-Dioxobutanoic Acid	0.37553	-1.413	0.025031
3-(3-Hydroxyphenyl)Propanoic Acid	0.49377	-1.0181	0.025426
Geranyl Acetone	0.32385	-1.6266	0.025654
Decanedioic Acid	0.55576	-0.84748	0.025844
5'-Deoxy-5-Fluorocytidine	0.33457	-1.5796	0.026203
Adenosine 2',3'-Cyclic Phosphate	2.3076	1.2064	0.026475
7-Dehydrocholesterol	0.28151	-1.8288	0.027311
O-Succinyl-L-Homoserine	0.43983	-1.185	0.027784
L-4-Hydroxyglutamate Semialdehyde	2.1747	1.1208	0.02856
Azelaic Acid	0.72753	-0.45892	0.029817
Spermidine	2.3594	1.2384	0.030671
Thymine	2.0019	1.0013	0.030684
3-Methyl-1-Hydroxybutyl-Thpp	16.409	4.0364	0.030789
5-Hydroxyindole-3-Acetic Acid	0.27475	-1.8638	0.03199
Ferulic Acid	0.36813	-1.4417	0.032673
Nonanoic Acid	0.39037	-1.3571	0.032757
N-Formyl-L-Aspartate	0.26172	-1.9339	0.033886
4-Ethylphenol	0.41707	-1.2616	0.034963
2-Ketobutyric Acid	0.63855	-0.64712	0.036764
Taurocholic Acid	77.885	6.2833	0.036965
Succinic Acid	2.7952	1.4829	0.038451
N-Acetyl-L-Glutamate 5-Semialdehyde	0.59317	-0.75348	0.03897
2-Hydroxy-3-(4-Hydroxyphenyl)Propenoic Acid	0.50595	-0.98294	0.041194
Geranic Acid	1.1909	0.25207	0.042864
N-Acetylmuramate	0.50434	-0.98752	0.043126
Gaba	1.2136	0.27926	0.045068
Ethylenediamine-N,N'-Diacetic Acid	0.4275	-1.226	0.045643
L-Formylkynurenine	1.5945	0.6731	0.045659
Gamma-Glutamyl-Beta-Aminopropiononitrile	1.8736	0.90585	0.045976
Rhamnose	0.37032	-1.4332	0.046699
2,6-Dimethylaniline	1.1869	0.24723	0.04833
