# Supplementary material for: Red yeast rice extract improves lipid metabolism by modulating gut microbiota in high-fat diet mice
Source: Front Pharmacol. 2025 Aug 1;16:1608582. doi: 10.3389/fphar.2025.1608582 (PMC12353709; doi:10.3389/fphar.2025.1608582)
Supplement: Supplementary file 6 [file Supplementaryfile3.xlsx]

## Sheet: Sheet1
Name	Formula	Molecular Weight	KEGG ID
Cobicistat	C40 H53 N7 O5 S2	775.355	D09881
Gisadenafil	C23 H33 N7 O5 S	519.226	D09621
5-Methyltetrahydrofolic acid	C20 H25 N7 O6	459.187	D09353
Vardenafil	C23 H32 N6 O4 S	488.221	D08668
Tipranavir	C31 H33 F3 N2 O5 S	602.206	D08605
Ropivacaine	C17 H26 N2 O	274.205	D08490
Procyclidine	C19 H29 N O	287.225	D08425
Pirlimycin	C17 H31 Cl N2 O5 S	410.164	D08391
Pipotiazine	C24 H33 N3 O3 S2	475.196	D08385
Palmitoyl ethanolamide	C18 H37 N O2	299.282	D08328
Benoxinate	C17 H28 N2 O3	308.21	D08319
Oxprenolol	C15 H23 N O3	265.168	D08318
Nordiazepam	C15 H11 Cl N2 O	270.056	D08283
Manidipine	C35 H38 N4 O6	610.279	D08155
Itopride	C20 H26 N2 O4	358.189	D08094
Gemifloxacin	C18 H20 F N5 O4	389.15	D08012
Flupirtine	C15 H17 F N4 O2	304.134	D07978
Dimefline	C20 H21 N O3	323.152	D07847
Clostebol	C19 H27 Cl O2	322.17	D07731
Carazolol	C18 H22 N2 O2	298.168	D07608
Oxomemazine	C18 H22 N2 O2 S	330.14	D07401
Pholcodine	C23 H30 N2 O4	398.221	D07385
Niaprazine	C20 H25 F N4 O	356.201	D07333
Etifoxine	C17 H17 Cl N2 O	300.103	D07320
Cyamemazine	C19 H21 N3 S	323.146	D07307
Formestane	C19 H26 O3	302.188	D07260
Moxaverine	C20 H21 N O2	307.157	D07089
N-Acetyl-L-glutamine	C7 H12 N2 O4	188.08	D07063
Hydrocortisone aceponate	C26 H36 O7	460.246	D06876
Meprednisone	C22 H28 O5	372.194	D06673
Sufentanil	C22 H30 N2 O2 S	386.203	D05938
Oxycodone	C18 H21 N O4	315.147	D05312
Octodrine	C8 H19 N	129.152	D05228
4-Hexylresorcinol	C12 H18 O2	194.131	D04441
4-Acetamidobenzoic acid	C9 H9 N O3	179.058	D03836
Diflucortolone pivalate	C27 H36 F2 O5	478.253	D03813
Dienogest	C20 H25 N O2	311.189	D03799
Diaveridine	C13 H16 N4 O2	260.127	D03771
Decoquinate	C24 H35 N O5	417.252	D03667
Apixaban	C25 H25 N5 O4	459.191	D03213
Anileridine	C22 H28 N2 O2	352.215	D02941
Valpromide	C8 H17 N O	143.131	D02766
Acepromazine	C19 H22 N2 O S	326.145	D02604
Posaconazole	C37 H42 F2 N8 O4	700.33	D02555
Rifaximin	C43 H51 N3 O11	785.352	D02554
Valganciclovir	C14 H22 N6 O5	354.165	D02495
Sulfamethoxypyridazine	C11 H12 N4 O3 S	280.063	D02439
Sulfamethazine	C12 H14 N4 O2 S	278.084	D02436
Sorbic acid	C6 H8 O2	112.052	D02411
Fumaric acid	C4 H4 O4	116.011	D02308
L(-)-Carnitine	C7 H15 N O3	161.105	D02176
Rosuvastatin	C22 H28 F N3 O6 S	481.168	D01915
Nicotinyl alcohol	C6 H7 N O	109.053	D01789
Ethyl paraben	C9 H10 O3	166.063	D01647
Sulfisomidine	C12 H14 N4 O2 S	278.084	D01526
Periciazine	C21 H23 N3 O S	365.156	D01485
Nifenazone	C17 H16 N4 O2	308.127	D01437
Propylparaben	C10 H12 O3	180.079	D01422
Perazine	C20 H25 N3 S	339.177	D01412
Ketotifen	C19 H19 N O S	309.119	D01332
Halcinonide	C24 H32 Cl F O5	454.192	D01308
Trilostane	C20 H27 N O3	329.199	D01180
Methyprylon	C10 H17 N O2	183.126	D01150
Eplerenone	C24 H30 O6	414.204	D01115
Methyl salicylate	C8 H8 O3	152.047	D01087
Amprenavir	C25 H35 N3 O6 S	505.225	D00894
DL-Mandelic acid	C8 H8 O3	152.047	D00856
Olanzapine	C17 H20 N4 S	312.141	D00454
Octabenzone	C21 H26 O3	326.188	D00441
Simvastatin	C25 H38 O5	418.272	D00434
Risperidone	C23 H27 F N4 O2	410.212	D00426
Ramipril	C23 H32 N2 O5	416.231	D00421
Methsuximide	C12 H13 N O2	203.095	D00404
Methandienone	C20 H28 O2	300.209	D00389
Triamcinolone	C21 H27 F O6	394.179	D00385
Trandolapril	C24 H34 N2 O5	430.247	D00383
Mazindol	C16 H13 Cl N2 O	284.072	D00367
Lovastatin	C24 H36 O5	404.256	D00359
Isotretinoin	C20 H28 O2	300.209	D00348
Fluoxymesterone	C20 H29 F O3	336.21	D00327
Cimetidine	C10 H16 N6 S	252.116	D00295
Danazol	C22 H27 N O2	337.204	D00289
Clonazepam	C15 H10 Cl N3 O3	315.041	D00280
Chlorpropamide	C10 H13 Cl N2 O3 S	276.034	D00271
Atenolol	C14 H22 N2 O3	266.163	D00235
D-(-)-Mannitol	C6 H14 O6	182.079	D00062
Oleoyl ethanolamide	C20 H39 N O2	325.298	C20792
2-Aminoethyl diphenylborinate	C14 H16 B N O	225.132	C20698
Methyl indole-3-acetate	C11 H11 N O2	189.079	C20635
Mycophenolic acid	C17 H20 O6	320.126	C20380
Isopropyl 4-hydroxybenzoate	C10 H12 O3	180.079	C20343
N-[1,1'-Biphenyl]-4-ylacetamide	C14 H13 N O	211.1	C20285
Cannabidivarin	C19 H26 O2	286.193	C20217
Andrographolide	C20 H30 O5	350.209	C20214
1,4-Androstadiene-3,17-dione	C19 H24 O2	284.178	C20144
Methylone	C11 H13 N O3	207.09	C20126
Strophanthidin	C23 H32 O6	404.22	C19988
N-Acetylneuraminic acid	C11 H19 N O9	309.106	C19909
Hydrolyzed fumonisin B1	C22 H47 N O5	405.345	C19805
Oleamide	C18 H35 N O	281.272	C19670
3-Succinoylpyridine	C9 H9 N O3	179.058	C19569
3,3'-Dimethoxybenzidine	C14 H16 N2 O2	244.121	C19231
Resorcinol diglycidyl ether	C12 H14 O4	222.089	C19228
Pirimiphos ethyl	C13 H24 N3 O3 P S	333.128	C19012
Mexacarbate	C12 H18 N2 O2	222.137	C18952
Cycloate	C11 H21 N O S	215.134	C18780
Pyrimidifen	C20 H28 Cl N3 O2	377.187	C18603
Trinexapac-ethyl	C13 H16 O5	252.1	C18541
Etoxazole	C21 H23 F2 N O2	359.17	C18495
Tolfenpyrad	C21 H22 Cl N3 O2	383.14	C18491
Cyproconazole	C15 H18 Cl N3 O	291.114	C18456
Pyributicarb	C18 H22 N2 O2 S	330.14	C18422
Carbosulfan	C20 H32 N2 O3 S	380.213	C18416
16-Hydroxyhexadecanoic acid	C16 H32 O3	272.235	C18218
Nootkatone	C15 H22 O	218.167	C17914
4-Hydroxybenzylalcohol	C7 H8 O2	124.052	C17467
Phellopterin	C17 H16 O5	300.1	C17047
Bioresmethrin	C22 H26 O3	338.188	C16810
Citreoviridin	C23 H30 O6	402.204	C16766
Citrinin	C13 H14 O5	250.084	C16765
Aflatoxin G2	C17 H14 O7	330.074	C16754
3-Hydroxylidocaine	C14 H22 N2 O2	250.168	C16560
DL-Lysine	C6 H14 N2 O2	146.106	C16440
Valine	C5 H11 N O2	117.079	C16436
Xanthohumol	C21 H22 O5	354.147	C16417
3,7-Dimethyluric acid	C7 H8 N4 O3	196.06	C16360
9(S)-HOTrE	C18 H30 O3	294.219	C16326
13(S)-HOTrE	C18 H30 O3	294.219	C16316
(+)-Maackiain	C16 H12 O5	284.068	C16229
Phenylacetone	C9 H10 O	134.073	C15512
Diisobutylphthalate	C16 H22 O4	278.152	C15205
D-Carnitine	C7 H15 N O3	161.105	C15025
(+/-)12(13)-DiHOME	C18 H34 O4	314.246	C14829
2,3-Dinor-8-epi-prostaglandin F2α	C18 H30 O5	326.209	C14794
9-Oxo-10(E),12(E)-octadecadienoic acid	C18 H30 O3	294.219	C14766
9-Oxo-ODE	C18 H30 O3	294.219	C14766
13-OxoODE	C18 H30 O3	294.219	C14765
α-Zearalanol	C18 H26 O5	322.178	C14752
Isophorone	C9 H14 O	138.104	C14743
5-OxoETE	C20 H30 O3	318.219	C14732
11β-Hydroxyandrosterone	C19 H30 O3	306.219	C14606
2,4-Dimethylphenol	C8 H10 O	122.073	C14582
11-α-Hydroxy-17-methyltestosterone	C20 H30 O3	318.219	C14555
11-Oxoetiocholanolone	C19 H28 O3	304.204	C14552
Glycitein	C16 H12 O5	284.068	C14536
Dicyclohexyl phthalate	C20 H26 O4	330.183	C14529
Boldenone	C19 H26 O2	286.193	C14502
6ß-Hydroxytestosterone	C19 H28 O3	304.204	C14497
Flumethasone	C22 H28 F2 O5	410.19	C14479
N-Ethylaniline	C8 H11 N	121.089	C14455
Tris(2-butoxyethyl) phosphate	C18 H39 O7 P	398.243	C14446
Bisphenol A diglycidyl ether	C21 H24 O4	340.167	C14348
Trifluralin	C13 H16 F3 N3 O4	335.109	C14343
Allethrin	C19 H26 O3	302.188	C14337
Carbofuran	C12 H15 N O3	221.105	C14291
Oxybenzone	C14 H12 O3	228.079	C14285
Dioxybenzone	C14 H12 O4	244.074	C14283
11-Ketotestosterone	C19 H26 O3	302.188	C14256
3-Methylsalicylic acid	C8 H8 O3	152.047	C14088
N,N-Dimethylsphingosine	C20 H41 N O2	327.314	C13914
Stearamide	C18 H37 N O	283.288	C13846
Prostaglandin D3	C20 H30 O5	350.209	C13802
10-Nitrolinoleate	C18 H31 N O4	325.225	C13800
4-Ethylphenol	C8 H10 O	122.073	C13637
Sulfamonomethoxine	C11 H12 N4 O3 S	280.063	C12540
N-Oleoyl dopamine	C26 H43 N O3	417.324	C12272
N-Arachidonoyl dopamine	C28 H41 N O3	439.309	C12271
N-Acetyl-1-aspartylglutamic acid	C11 H16 N2 O8	304.091	C12270
Kanosamine	C6 H13 N O5	179.079	C12212
2-Amino-1,3,4-octadecanetriol	C18 H39 N O3	317.293	C12144
Validamycin A	C20 H35 N O13	497.211	C12112
Resorcinol monoacetate	C8 H8 O3	152.047	C12064
Maltol	C6 H6 O3	126.032	C11918
Gibberellin A7	C19 H22 O5	330.147	C11867
Gibberellin A4	C19 H24 O5	332.162	C11864
6-Acetylmorphine	C19 H21 N O4	327.147	C11781
3-Acetylmorphine	C19 H21 N O4	327.147	C11778
Rivastigmine	C14 H22 N2 O2	250.168	C11766
4-Hydroxymandelic acid	C8 H8 O4	168.042	C11527
Apocynin	C9 H10 O3	166.063	C11380
Virginiamycin	C28 H35 N3 O7	525.247	C11299
Indole-3-butyric acid	C12 H13 N O2	203.095	C11284
Docetaxel	C43 H53 N O14	807.347	C11231
Propyl gallate	C10 H12 O5	212.068	C11155
Androsterone glucuronide	C25 H38 O8	466.257	C11135
Fluazifop-butyl	C19 H20 F3 N O4	383.134	C11029
Pencycuron	C19 H21 Cl N2 O	328.134	C11012
2,6-Xylidine	C8 H11 N	121.089	C11004
2,4-Xylidine	C8 H11 N	121.089	C11003
Resmethrin	C22 H26 O3	338.188	C10991
DEET	C12 H17 N O	191.131	C10935
Benalaxyl	C20 H23 N O3	325.168	C10929
Cycloxydim	C17 H27 N O3 S	325.171	C10913
(+)-Syringaresinol	C22 H26 O8	418.163	C10889
2,6-Dimethoxyphenol	C8 H10 O3	154.063	C10787
Matairesinol	C20 H22 O6	358.142	C10682
3',5'-Dimethoxy-4'-hydroxyacetophenone	C10 H12 O4	196.074	C10664
Magnolol	C18 H18 O2	266.131	C10651
(-)-Maackiain	C16 H12 O5	284.068	C10502
Myristicin	C11 H12 O3	192.079	C10480
Isoferulic acid	C10 H10 O4	194.058	C10470
Eugenol	C10 H12 O2	164.084	C10453
3,4-Dihydroxyphenylpropionic acid	C9 H10 O4	182.058	C10447
Curcumin	C21 H20 O6	368.126	C10443
Rubiadin	C15 H10 O4	254.058	C10402
β-Lapachone	C15 H14 O3	242.094	C10367
Lapachol	C15 H14 O3	242.094	C10366
Emodin	C15 H10 O5	270.053	C10343
Aloe-emodin	C15 H10 O5	270.053	C10294
Daidzein	C15 H10 O4	254.058	C10208
Wogonin	C16 H12 O5	284.068	C10197
Arecoline	C8 H13 N O2	155.095	C10129
5,7,8-Trihydroxyflavone	C15 H10 O5	270.053	C10113
Isorhamnetin	C16 H12 O7	316.058	C10084
Galangin	C15 H10 O5	270.053	C10044
Chrysin	C15 H10 O4	254.058	C10028
Baicalein	C15 H10 O5	270.053	C10023
Zearalenone	C18 H22 O5	318.147	C09981
Yangonin	C15 H14 O4	258.089	C09980
Hematoxylin	C16 H14 O6	302.079	C09931
Dihydromethysticin	C15 H16 O5	276.1	C09926
Pinocembrin	C15 H12 O4	256.074	C09827
Cyclohexanecarboxylic acid	C7 H12 O2	128.084	C09822
Genipin	C11 H14 O5	226.084	C09780
Asperuloside	C18 H22 O11	414.116	C09769
Epicatechin	C15 H14 O6	290.079	C09727
Polygodial	C15 H22 O2	234.162	C09712
Diacetoxyscirpenol	C19 H26 O7	366.168	C09662
Sinomenine	C19 H23 N O4	329.163	C09643
Picrotoxinin	C15 H16 O6	292.095	C09529
Glaucine	C21 H25 N O4	355.178	C09446
Cynaropicrin	C19 H22 O6	346.142	C09385
Trioxsalen	C14 H12 O3	228.079	C09314
Scoparone	C11 H10 O4	206.058	C09311
Ostruthin	C19 H22 O3	298.157	C09281
Luvangetin	C15 H14 O4	258.089	C09273
Esculin	C15 H16 O9	340.079	C09264
Yohimbine	C21 H26 N2 O3	354.194	C09256
Mitragynine	C23 H30 N2 O4	398.221	C09226
Columbianetin	C14 H14 O4	246.089	C09210
Triptolide	C20 H24 O6	360.157	C09204
Ergocristine	C35 H39 N5 O5	609.295	C09164
Baliospermin	C32 H50 O8	562.351	C09065
Visnagin	C13 H10 O4	230.058	C09049
Khellin	C14 H12 O5	260.068	C09010
Cannabichromene	C21 H30 O2	314.225	C08998
Soyasaponin I	C48 H78 O18	942.519	C08983
Cymarin	C30 H44 O9	548.299	C08859
Obacunone	C26 H30 O7	454.199	C08775
Isoliquiritigenin	C15 H12 O4	256.074	C08650
Tazettine	C18 H21 N O5	331.142	C08536
Pinolidoxin	C18 H26 O6	338.173	C08503
Jasmonic acid	C12 H18 O3	210.126	C08491
D-Glucosamine	C6 H13 N O5	179.079	C08349
D(-)-Amygdalin	C20 H27 N O11	457.158	C08325
α-Eleostearic acid	C18 H30 O2	278.225	C08315
Azelaic acid	C9 H16 O4	188.105	C08261
Melezitose	C18 H32 O16	504.169	C08243
Letrozole	C17 H11 N5	285.101	C08163
Exemestane	C20 H24 O2	296.178	C08162
Testosterone cypionate	C27 H40 O3	412.298	C08156
Nandrolone decanoate	C28 H44 O3	428.329	C08154
Natamycin	C33 H47 N O13	665.305	C08073
Gluconic acid	C6 H12 O7	196.058	C08038
Dodecyl sulfate	C12 H26 O4 S	266.155	C08031
Nalmefene	C21 H25 N O3	339.183	C08027
Hydrocodone	C18 H21 N O3	299.152	C08024
Phendimetrazine	C12 H17 N O	191.131	C07904
Butyl 4-aminobenzoate	C11 H15 N O2	193.11	C07875
Difenoxin	C28 H28 N2 O2	424.215	C07871
Mepenzolate	C21 H25 N O3	339.183	C07818
Pirbuterol	C12 H20 N2 O3	240.147	C07807
Cetirizine	C21 H25 Cl N2 O3	388.155	C07778
Telmisartan	C33 H30 N4 O2	514.237	C07710
Candesartan cilexetil	C33 H34 N6 O6	610.254	C07709
Pioglitazone	C19 H20 N2 O3 S	356.119	C07675
Sparfloxacin	C19 H22 F2 N4 O3	392.166	C07662
Sulfadiazine	C10 H10 N4 O2 S	250.052	C07658
Phenacetin	C10 H13 N O2	179.095	C07591
MDMA	C11 H15 N O2	193.11	C07577
17α-Ethynylestradiol	C20 H24 O2	296.178	C07534
Zaleplon	C17 H15 N5 O	305.128	C07484
Lobeline	C22 H27 N O2	337.204	C07475
Acetyl-β-methylcholine	C8 H17 N O2	159.126	C07471
Irbesartan	C25 H28 N6 O	428.232	C07469
Eprosartan	C23 H24 N2 O4 S	424.146	C07467
Pindolol	C14 H20 N2 O2	248.152	C07445
Pyridostigmine	C9 H12 N2 O2	180.09	C07410
Propiomazine	C20 H24 N2 O S	340.161	C07405
Quinapril	C25 H30 N2 O5	438.215	C07398
Propafenone	C21 H27 N O3	341.199	C07381
Probenecid	C13 H19 N O4 S	285.103	C07372
Prednisone	C21 H26 O5	358.178	C07370
Prednisolone	C21 H28 O5	360.194	C07369
Oxybutynin	C22 H31 N O3	357.23	C07360
Oxazepam	C15 H11 Cl N2 O2	286.051	C07359
1,5-Anhydro-D-glucitol	C6 H12 O5	164.068	C07326
Nicardipine	C26 H29 N3 O6	479.206	C07264
Sildenafil	C22 H30 N6 O4 S	474.205	C07259
Neostigmine	C12 H18 N2 O2	222.137	C07258
19-Nortestosterone	C18 H26 O2	274.193	C07254
Naltrexone	C20 H23 N O4	341.163	C07253
Naloxone	C19 H21 N O4	327.147	C07252
Molindone	C16 H24 N2 O2	276.184	C07230
Minocycline	C23 H27 N3 O7	457.185	C07225
2-Methylbenzoic acid	C8 H8 O2	136.052	C07215
Tolmetin	C15 H15 N O3	257.105	C07149
Metaproterenol	C11 H17 N O3	211.121	C07144
Loperamide	C29 H33 Cl N2 O2	476.223	C07080
Ketorolac	C15 H13 N O3	255.09	C07062
Isoprenaline	C11 H17 N O3	211.121	C07056
Ipratropium	C20 H29 N O3	331.215	C07052
Imipramine	C19 H24 N2	280.194	C07049
Hydroxyzine	C21 H27 Cl N2 O2	374.176	C07045
Fludrocortisone	C21 H29 F O5	380.2	C07004
Fexofenadine	C32 H39 N O4	501.288	C06999
Edrophonium	C10 H15 N O	165.115	C06976
THC	C21 H30 O2	314.225	C06972
Diltiazem	C22 H26 N2 O4 S	414.161	C06958
Diazepam	C16 H13 Cl N2 O	284.072	C06948
Astemizole	C28 H31 F N4 O	458.248	C06832
Acetophenazine	C23 H29 N3 O2 S	411.198	C06807
Paracetamol	C8 H9 N O2	151.063	C06804
4-Methylcatechol	C7 H8 O2	124.052	C06730
Vanillic acid	C8 H8 O4	168.042	C06672
Caprolactam	C6 H11 N O	113.084	C06593
Genistein	C15 H10 O5	270.053	C06563
Catechin	C15 H14 O6	290.079	C06562
Atrazine	C8 H14 Cl N5	215.094	C06551
Reserpine	C33 H40 N2 O9	608.273	C06539
Heroin	C21 H23 N O5	369.158	C06534
Quinine	C20 H24 N2 O2	324.184	C06526
Prostaglandin F3α	C20 H32 O5	352.225	C06476
Bialaphos	C11 H22 N3 O6 P	323.125	C06457
Prostaglandin E3	C20 H30 O5	350.209	C06439
Prostaglandin D1	C20 H34 O5	354.241	C06438
Docosahexaenoic acid	C22 H32 O2	328.24	C06429
α-Linolenic acid	C18 H30 O2	278.225	C06427
N-Acetylanthranilic acid	C9 H9 N O3	179.058	C06332
N-Methyltryptamine	C11 H14 N2	174.116	C06213
Hordenine	C10 H15 N O	165.115	C06199
Codeine	C18 H21 N O3	299.152	C06174
6-Hydroxycaproic acid	C6 H12 O3	132.079	C06103
Tyrosol	C8 H10 O2	138.068	C06044
11-Dehydro thromboxane B2	C20 H32 O6	368.22	C05964
6-Ketoprostaglandin F1α	C20 H34 O6	370.236	C05961
15-Keto prostaglandin F2α	C20 H32 O5	352.225	C05960
Prostaglandin J2	C20 H30 O4	334.214	C05957
Pelargonidin	C15 H10 O5	270.053	C05904
Kaempferol	C15 H10 O6	286.048	C05903
Piceatannol	C14 H12 O4	244.074	C05901
2-Hydroxyphenylacetic acid	C8 H8 O3	152.047	C05852
Methylimidazoleacetic acid	C6 H8 N2 O2	140.059	C05828
3-Phenyllactic acid	C9 H10 O3	166.063	C05607
Phenylacetylglycine	C10 H11 N O3	193.074	C05598
3-Hydroxyphenylacetic acid	C8 H8 O3	152.047	C05593
DL-Metanephrine	C10 H15 N O3	197.105	C05588
2,5-Dihydroxybenzaldehyde	C7 H6 O3	138.032	C05585
Homovanillic acid	C9 H10 O4	182.058	C05582
Tetrahydrocorticosterone	C21 H34 O4	350.246	C05476
Tetrahydrocortisone	C21 H32 O5	364.225	C05470
Phenethylamine	C8 H11 N	121.089	C05332
2-Methoxyestrone	C19 H24 O3	300.173	C05299
Novobiocin	C31 H36 N2 O11	612.232	C05080
3-Aminophenol	C6 H7 N O	109.053	C05058
Prostaglandin E1	C20 H34 O5	354.241	C04741
13,14-Dihydro-15-keto Prostaglandin E2	C20 H32 O5	352.225	C04671
15-keto Prostaglandin E1	C20 H32 O5	352.225	C04654
3-Methoxy-5,7,3',4'-tetrahydroxy-flavone	C16 H12 O7	316.058	C04443
9(Z),11(E)-Conjugated linoleic acid	C18 H32 O2	280.24	C04056
Protirelin	C16 H22 N6 O4	362.17	C03958
5α-Dihydrotestosterone	C19 H30 O2	290.225	C03917
4-Methylumbelliferyl acetate	C12 H10 O4	218.058	C03837
3-Hydroxy-3-methylglutaric acid	C6 H10 O5	162.053	C03761
DL-4-Hydroxyphenyllactic acid	C9 H10 O4	182.058	C03672
Resveratrol	C14 H12 O3	228.079	C03582
Limonin	C26 H30 O8	470.194	C03514
L-Tyrosine methyl ester	C10 H13 N O3	195.09	C03404
3-Hydroxybenzyl alcohol	C7 H8 O2	124.052	C03351
Mono(2-ethylhexyl) phthalate (MEHP)	C16 H22 O4	278.152	C03343
Desoxycortone	C21 H30 O3	330.219	C03205
4-Methylumbelliferone	C10 H8 O3	176.047	C03081
Propionylcarnitine	C10 H19 N O4	217.131	C03017
4-Acetamidobutanoic acid	C6 H11 N O3	145.074	C02946
N,N-Dimethylaniline	C8 H11 N	121.089	C02846
4-Hydroxy-6-methyl-2-pyrone	C6 H6 O3	126.032	C02752
4-Anisic acid	C8 H8 O3	152.047	C02519
2-Isopropylmalic acid	C7 H12 O5	176.068	C02504
DL-β-Leucine	C6 H13 N O2	131.095	C02486
Xanthurenic acid	C10 H7 N O4	205.038	C02470
DL-Arginine	C6 H14 N4 O2	174.112	C02385
6-Aminocaproic acid	C6 H13 N O2	131.095	C02378
4-Aminophenol	C6 H7 N O	109.053	C02372
trans-Aconitic acid	C6 H6 O6	174.016	C02341
D-(-)-Fructose	C6 H12 O6	180.063	C02336
2-Hydroxybenzyl alcohol	C7 H8 O2	124.052	C02323
D(+)-Galactosamine	C6 H13 N O5	179.079	C02262
D-(+)-Pyroglutamic Acid	C5 H7 N O3	129.043	C02237
Glutaconic acid	C5 H6 O4	130.027	C02214
Phloroglucinol	C6 H6 O3	126.032	C02183
Methylmalonic acid	C4 H6 O4	118.027	C02170
Corticosterone	C21 H30 O4	346.214	C02140
Spectinomycin	C14 H24 N2 O7	332.158	C02078
Pseudouridine	C9 H12 N2 O6	244.07	C02067
2-Aminophenol	C6 H7 N O	109.053	C01987
D-(+)-Maltose	C12 H22 O11	342.116	C01971
L-Norleucine	C6 H13 N O2	131.095	C01933
Desthiobiotin	C10 H18 N2 O3	214.132	C01909
L-Pyroglutamic acid	C5 H7 N O3	129.043	C01879
4-Oxoproline	C5 H7 N O3	129.043	C01877
Methoxsalen	C12 H8 O4	216.042	C01864
Pravastatin	C23 H36 O7	424.246	C01844
Maltotriose	C18 H32 O16	504.169	C01835
Haloperidol	C21 H23 Cl F N O2	375.14	C01814
Catechol	C6 H6 O2	110.037	C01785
Aldosterone	C21 H28 O5	360.194	C01780
Xanthosine	C10 H12 N4 O6	284.076	C01762
Scopoletin	C10 H8 O4	192.042	C01752
Resorcinol	C6 H6 O2	110.037	C01751
3-(4-Hydroxyphenyl)propionic acid	C9 H10 O3	166.063	C01744
Citraconic acid	C5 H6 O4	130.027	C01732
Mesaconic acid	C5 H6 O4	130.027	C01732
Kynurenic acid	C10 H7 N O3	189.043	C01717
Elaidic acid	C18 H34 O2	282.256	C01712
Hesperetin	C16 H14 O6	302.079	C01709
Gibberellic acid	C19 H22 O6	346.142	C01699
Dulcitol	C6 H14 O6	182.079	C01697
Diflunisal	C13 H8 F2 O3	250.044	C01691
Puromycin	C22 H29 N7 O5	471.223	C01610
Linoleic acid	C18 H32 O2	280.24	C01595
Hippuric acid	C9 H9 N O3	179.058	C01586
Ephedrine	C10 H15 N O	165.115	C01575
Bergapten	C12 H8 O4	216.042	C01557
2-Furoic acid	C5 H4 O3	112.016	C01546
Stearic acid	C18 H36 O2	284.272	C01530
Luteolin	C15 H10 O6	286.048	C01514
L-Iditol	C6 H14 O6	182.079	C01507
Ferulic acid	C10 H10 O4	194.058	C01494
Apigenin	C15 H10 O5	270.053	C01477
4-Methylphenol	C7 H8 O	108.058	C01468
Loganin	C17 H26 O10	390.153	C01433
Gallic acid	C7 H6 O5	170.022	C01424
Maleic acid	C4 H4 O4	116.011	C01384
Dehydroepiandrosterone (DHEA)	C19 H28 O2	288.209	C01227
12-Oxo phytodienoic acid	C18 H28 O3	292.204	C01226
Caffeic acid	C9 H8 O4	180.042	C01197
17α-Hydroxyprogesterone	C21 H30 O3	330.219	C01176
3,4-Dihydroxyphenylacetic acid	C8 H8 O4	168.042	C01161
Pyrogallol	C6 H6 O3	126.032	C01108
D-α-Hydroxyglutaric acid	C5 H8 O5	148.037	C01087
α,α-Trehalose	C12 H22 O11	342.116	C01083
4-Guanidinobutyric acid	C5 H11 N3 O2	145.085	C01035
L(-)-Fucose	C6 H12 O5	164.068	C01019
D-(+)-Fucose	C6 H12 O5	164.068	C01018
D-Alanyl-D-alanine	C6 H12 N2 O3	160.085	C00993
Prostaglandin B1	C20 H32 O4	336.23	C00959
α-Estradiol	C18 H24 O2	272.178	C00951
Galactonic acid	C6 H12 O7	196.058	C00880
Pantothenic acid	C9 H17 N O5	219.111	C00864
4-Pyridoxic acid	C8 H9 N O4	183.053	C00847
2-Amino-1,3-octadecanediol	C18 H39 N O2	301.298	C00836
D-(-)-Glutamine	C5 H10 N2 O3	146.069	C00819
Biochanin A	C16 H12 O5	284.068	C00814
Salicylic acid	C7 H6 O3	138.032	C00805
Phloretin	C15 H14 O5	274.084	C00774
D-(+)-Proline	C5 H9 N O2	115.063	C00763
Cortisone	C21 H28 O5	360.194	C00762
Berberine	C20 H17 N O4	335.116	C00757
Cortisol	C21 H30 O5	362.209	C00735
Lipoic acid	C8 H14 O2 S2	206.044	C00725
Betaine	C5 H11 N O2	117.079	C00719
Oleic acid	C18 H34 O2	282.256	C00712
DL-Malic acid	C4 H6 O5	134.022	C00711
4-Hydroxyphenylacetic acid	C8 H8 O3	152.047	C00642
Prostaglandin F2α	C20 H34 O5	354.241	C00639
Gentisic acid	C7 H6 O4	154.027	C00628
N-Acetyl-D-lactosamine	C14 H25 N O11	383.143	C00611
Phenylacetaldehyde	C8 H8 O	120.058	C00601
3-Hydroxybenzoic acid	C7 H6 O3	138.032	C00587
Prostaglandin E2	C20 H32 O5	352.225	C00584
Homogentisic acid	C8 H8 O4	168.042	C00544
Testosterone	C19 H28 O2	288.209	C00535
2'-Deoxyuridine	C9 H12 N2 O5	228.075	C00526
Androsterone	C19 H30 O2	290.225	C00523
D-(+)-Malic acid	C4 H6 O5	134.022	C00497
D-Raffinose	C18 H32 O16	504.169	C00492
Itaconic acid	C5 H6 O4	130.027	C00490
Glutaric acid	C5 H8 O4	132.042	C00489
Sinapinic acid	C11 H12 O5	224.068	C00482
Cytidine	C9 H13 N3 O5	243.086	C00475
Estrone	C18 H22 O2	270.162	C00468
Indole	C8 H7 N	117.058	C00463
L-Saccharopine	C11 H20 N2 O6	276.132	C00449
5-Aminovaleric acid	C5 H11 N O2	117.079	C00431
Prostaglandin H2	C20 H32 O5	352.225	C00427
cis-Aconitic acid	C6 H6 O6	174.016	C00417
Progesterone	C21 H30 O2	314.225	C00410
Pipecolic acid	C6 H11 N O2	129.079	C00408
L(-)-Pipecolinic acid	C6 H11 N O2	129.079	C00408
L-Isoleucine	C6 H13 N O2	131.095	C00407
D-(-)-Aspartic acid	C4 H7 N O4	133.038	C00402
Coenzyme Q2	C19 H26 O4	318.183	C00399
Malonic acid	C3 H4 O4	104.011	C00383
Geranylgeranyl pyrophosphate	C20 H36 O7 P2	450.194	C00353
Indole-3-pyruvic acid	C11 H9 N O3	203.058	C00331
D-Sphingosine	C18 H37 N O2	299.282	C00319
Isocitric acid	C6 H8 O7	192.027	C00311
Uridine	C9 H12 N2 O6	244.07	C00299
D-(+)-Glucose	C6 H12 O6	180.063	C00293
Androstenedione	C19 H26 O2	286.193	C00280
α-Lactose	C12 H22 O11	342.116	C00243
Guanine	C5 H5 N5 O	151.049	C00242
Protocatechuic acid	C7 H6 O4	154.027	C00230
δ-Gluconic acid δ-lactone	C6 H10 O6	178.048	C00198
2,3-Dihydroxybenzoic acid	C7 H6 O4	154.027	C00196
L-Valine	C5 H11 N O2	117.079	C00183
5'-S-Methyl-5'-thioadenosine	C11 H15 N5 O3 S	297.09	C00170
D-(+)-Mannose	C6 H12 O6	180.063	C00159
Citric acid	C6 H8 O7	192.027	C00158
4-Hydroxybenzoic acid	C7 H6 O3	138.032	C00156
Nicotinamide	C6 H6 N2 O	122.048	C00153
L-(-)-Malic acid	C4 H6 O5	134.022	C00149
Proline	C5 H9 N O2	115.063	C00148
Adenine	C5 H5 N5	135.054	C00147
L-Histidine	C6 H9 N3 O2	155.069	C00135
D-(+)-Galactose	C6 H12 O6	180.063	C00124
Leucine	C6 H13 N O2	131.095	C00123
Choline	C5 H13 N O	103.1	C00114
Sucrose	C12 H22 O11	342.116	C00089
L-Tyrosine	C9 H11 N O3	181.074	C00082
L-Phenylalanine	C9 H11 N O2	165.079	C00079
L-(+)-Arginine	C6 H14 N4 O2	174.112	C00062
L-Aspartic acid	C4 H7 N O4	133.038	C00049
L-Lysine	C6 H14 N2 O2	146.106	C00047
UDP-N-acetylglucosamine	C17 H27 N3 O17 P2	607.082	C00043
Succinic acid	C4 H6 O4	118.027	C00042
Protoporphyrin IX	C34 H34 N4 O4	562.258	C00032
L-Glutamic acid	C5 H9 N O4	147.053	C00025
S-Adenosylhomocysteine	C14 H20 N6 O5 S	384.122	C00021
